# Supplementary material for: Microbiome-Informed Precision Electroconvulsive Therapy: Oral–Gut–Immune Signatures and Seizure Biology as Candidate Predictors of Response—A Narrative Review
Source: Biomedicines. 2026 Jun 28;14(7):1467. doi: 10.3390/biomedicines14071467 (PMC13403508; doi:10.3390/biomedicines14071467)
Supplement: Supplementary file 1 [file biomedicines-14-01467-s001.zip]

Archive with 3 entries (2 files):
- Supplementaty Table S1.zip
- __MACOSX/
- __MACOSX/._Supplementaty Table 1.docx
